# Supplementary material for: Impact of Air Pollution on Lung Function among Preadolescent Children in Two Cities in Poland
Source: J Clin Med. 2021 May 28;10(11):2375. doi: 10.3390/jcm10112375 (PMC8198305; doi:10.3390/jcm10112375)
Supplement: Supplementary file 1 [file jcm-10-02375-s001.zip]

Archive with 1 entries (1 files):
- jcm-1201453-supplementary.pdf
